# Supplementary material for: Deciphering Antioxidant Responses in Tomato Autografts
Source: Antioxidants (Basel). 2025 Feb 18;14(2):234. doi: 10.3390/antiox14020234 (PMC11852250; doi:10.3390/antiox14020234)
Supplement: Supplementary file 1 [file antioxidants-14-00234-s001.zip]

Archive with 1 entries (1 files):
- antioxidants-3422354-supplementary.pdf
